# Supplementary material for: Targeting Pro-Survival Autophagy Enhanced GSK-3β Inhibition-Induced Apoptosis and Retarded Proliferation in Bladder Cancer Cells
Source: Curr Oncol. 2023 May 28;30(6):5350–65. doi: 10.3390/curroncol30060406 (PMC10297715; doi:10.3390/curroncol30060406)
Supplement: Supplementary file 1 [file curroncol-30-00406-s001.zip]

Archive with 2 entries (2 files):
- Supplementary Figure S1-S3.pdf
- Supplementary Figure S4.pdf
